# Supplementary material for: Determinants of utilisation differences for cancer medicines in Belgium, Scotland and Sweden
Source: Eur J Health Econ. 2016 Dec 9;18(9):1095–105. doi: 10.1007/s10198-016-0855-5 (PMC5641289; doi:10.1007/s10198-016-0855-5)
Supplement: Supplementary file 1 — Supplementary material 1 (XLSX 74 kb) [file 10198_2016_855_MOESM1_ESM.xlsx]

## Sheet: Study_countries
	Belgium	Scotland	Sweden
Population (2013, NSB)	11099554	5327700	9644864
GDP per capita, US$ PPP (2012, WHO GHED)	40023	37,041 (UK)	43254
Health spending per capita, US$ PPP (2012, WHO GHED)	4320	3,495 (UK)	4158
Source: WHO Global Health Expenditure Database (GHED) and National Bureaus of Statistics (NBS)

## Sheet: Sample
								30 Churchill Place. Canary Wharf. London. E14 5EU
								Tel +44 (0)20 3660 6000. Fax +44 (0)20 3660 5555
								E-mail info@ema.europa.eu Website www.ema.europa.eu
								An Agency of the European Union				Downloaded: 26.02.2015 from the EMA website
												Columns added by the authors
26/02/2015
Medicine Name	Product Number	Active Substance	Common name	Atc code	Marketing Authorisation Holder	Status	Revision number	Authorisation date	Indication	Condition Approval	Exceptional Circumstance	Is Orphan	Is Generic	Biosimilar	Count	SCOT	BE	SE
Alimta	EMEA/H/C/000564	pemetrexed	pemetrexed	L01BA04	Eli Lilly Nederland B.V.	Authorised	0	20/09/2004	Malignant pleural mesothelioma Alimta in combination with cisplatin is indicated for the treatment of chemotherapy-nave patients with unresectable malignant pleural mesothelioma. Non-small-cell lung cancer Alimta in combination with cisplatin is indicated for the first-line treatment of patients with locally advanced or metastatic non-small-cell lung cancer other than predominantly squamous cell …	no	no	no	no	no	1	1	1	1
Xeloda	EMEA/H/C/000316	capecitabine	capecitabine	L01BC06	Roche Registration Ltd.	Authorised	0	02/02/2001	Xeloda is indicated for the adjuvant treatment of patients following surgery of stage III (Dukes' stage C) colon cancer. Xeloda is indicated for the treatment of metastatic colorectal cancer. Xeloda is indicated for first-line treatment of advanced gastric cancer in combination with a platinum-based regimen. Xeloda in combination with docetaxel is indicated for the treatment of patients with loca…	no	no	no	no	no	1	0	1	1
Teysuno	EMEA/H/C/001242	tegafur / gimeracil / oteracil	tegafur / gimeracil / oteracil	L01BC53	Nordic Group BV	Authorised	0	14/03/2011	Teysuno is indicated in adults for the treatment of advanced gastric cancer when given in combination with cisplatin.	no	no	no	no	no	1	0	1	1
Javlor	EMEA/H/C/000983	vinflunine	vinflunine	L01CA05	Pierre Fabre Médicament	Authorised	0	21/09/2009	Javlor is indicated in monotherapy for the treatment of adult patients with advanced or metastatic transitional-cell carcinoma of the urothelial tract after failure of a prior platinum-containing regimen. Efficacy and safety of vinflunine have not been studied in patients with performance status 2.	no	no	no	no	no	1	1	0	1
Jevtana	EMEA/H/C/002018	cabazitaxel	cabazitaxel	L01CD04	sanofi-aventis groupe	Authorised	0	17/03/2011	Jevtana in combination with prednisone or prednisolone is indicated for the treatment of patients with hormone-refractory metastatic prostate cancer previously treated with a docetaxel-containing regimen.	no	no	no	no	no	1	0	1	1
Herceptin	EMEA/H/C/000278	trastuzumab	trastuzumab	L01XC03	Roche Registration Ltd.	Authorised	0	28/08/2000	Breast cancer Metastatic breast cancer Herceptin is indicated for the treatment of patients with HER2-positive metastatic breast cancer: as monotherapy for the treatment of those patients who have received at least two chemotherapy regimens for their metastatic disease. Prior chemotherapy must have included at least an anthracycline and a taxane unless patients are unsuitable for these treatments…	no	no	no	no	no	1	1	1	1
Erbitux	EMEA/H/C/000558	cetuximab	cetuximab	L01XC06	Merck KGaA	Authorised	0	29/06/2004	Erbitux is indicated for the treatment of patients with epidermal growth factor receptor (EGFR)-expressing, RAS wild-type metastatic colorectal cancer: in combination with irinotecan-based chemotherapy; in first-line in combination with FOLFOX; as a single agent in patients who have failed oxaliplatin- and irinotecan-based therapy and who are intolerant to irinotecan. Erbitux is indicated for the…	no	no	no	no	no	1	1	1	1
Avastin	EMEA/H/C/000582	bevacizumab	bevacizumab	L01XC07	Roche Registration Limited	Authorised	0	12/01/2005	Bevacizumab in combination with fluoropyrimidine-based chemotherapy is indicated for treatment of adult patients with metastatic carcinoma of the colon or rectum. Bevacizumab in combination with paclitaxel is indicated for first-line treatment of adult patients with metastatic breast cancer. For further information as to human-epidermal-growth-factor-receptor-2 (HER2) status. Bevacizumab in combi…	no	no	no	no	no	1	1	1	1
Vectibix	EMEA/H/C/000741	panitumumab	panitumumab	L01XC08	Amgen Europe B.V.	Authorised	0	03/12/2007	Vectibix is indicated for the treatment of adult patients with wild-type RAS metastatic colorectal cancer (mCRC): in first-line in combination with FOLFOX. in second-line in combination with FOLFIRI for patients who have received first-line fluoropyrimidine-based chemotherapy (excluding irinotecan). as monotherapy after failure of fluoropyrimidine-, oxaliplatin-, and irinotecan-containing chemoth…	yes	no	no	no	no	1	1	1	1
Removab	EMEA/H/C/000972	catumaxomab	catumaxomab	L01XC09	Neovii Biotech GmbH	Authorised	0	20/04/2009	Removab is indicated for the intraperitoneal treatment of malignant ascites in patients with EpCAM-positive carcinomas where standard therapy is not available or no longer feasible.	no	no	no	no	no	1	0	1	1
Yervoy	EMEA/H/C/002213	ipilimumab	ipilimumab	L01XC11	Bristol-Myers Squibb Pharma EEIG	Authorised	0	13/07/2011	Yervoy is indicated for the treatment of advanced (unresectable or metastatic) melanoma in adults	no	no	no	no	no	1	1	1	1
Foscan	EMEA/H/C/000318	temoporfin	temoporfin	L01XD05	biolitec pharma Itd.	Authorised	0	24/10/2001	Foscan is indicated for the palliative treatment of patients with advanced head and neck squamous cell carcinoma failing prior therapies and unsuitable for radiotherapy, surgery or systemic chemotherapy.	no	no	no	no	no	1	1	1	0
Glivec	EMEA/H/C/000406	imatinib	imatinib	L01XE01	Novartis Europharm Ltd	Authorised	0	07/11/2001	Glivec is indicated for the treatment of adult and paediatric patients with newly diagnosed Philadelphia-chromosome (bcr-abl)-positive (Ph+) chronic myeloid leukaemia (CML) for whom bone-marrow transplantation is not considered as the first line of treatment; adult and paediatric patients with Ph+ CML in chronic phase after failure of interferon-alpha therapy, or in accelerated phase or blast cri…	no	no	no	no	no	1	0	1	1
Iressa	EMEA/H/C/001016	gefitinib	gefitinib	L01XE02	AstraZeneca AB	Authorised	0	24/06/2009	Iressa is indicated for the treatment of adult patients with locally advanced or metastatic non-small-cell lung cancerwith activating mutations of epidermal-growth-factor-receptor tyrosine kinase (see section 5.1).	no	no	no	no	no	1	1	1	1
Tarceva	EMEA/H/C/000618	erlotinib	erlotinib	L01XE03	Roche Registration Ltd.	Authorised	0	19/09/2005	Non-small-cell lung cancer (NSCLC) Tarceva is indicated for the first-line treatment of patients with locally advanced or metastatic non-small-cell lung cancer (NSCLC) with EGFR-activating mutations. Tarceva is also indicated as monotherapy for maintenance treatment in patients with locally advanced or metastatic NSCLC with stable disease afterfour cycles of standard platinum-based first-line che…	no	no	no	no	no	1	1	1	1
Sutent	EMEA/H/C/000687	sunitinib	sunitinib	L01XE04	Pfizer Limited	Authorised	0	19/07/2006	Gastrointestinal stromal tumour (GIST) Sutent is indicated for the treatment of unresectable and / or metastatic malignant GIST after failure of imatinib-mesilate treatment due to resistance or intolerance. Metastatic renal-cell carcinoma (MRCC) Sutent is indicated for the treatment of advanced / MRCC in adults. Pancreatic neuroendocrine tumours (pNET) Sutent is indicated for the treatment of unr…	no	no	no	no	no	1	1	1	1
Tyverb	EMEA/H/C/000795	lapatinib	lapatinib	L01XE07	Glaxo Group Limited	Authorised	0	10/06/2008	Tyverb is indicated for the treatment of patients with breast cancer, whose tumours overexpress HER2 (ErbB2): in combination with capecitabine for patients with advanced or metastatic disease with progression following prior therapy, which must have included anthracyclines and taxanes and therapy with trastuzumab in the metastatic setting (see section 5.1); in combination with trastuzumab for pat…	yes	no	no	no	no	1	1	1	1
Afinitor	EMEA/H/C/001038	everolimus	everolimus	L01XE10	Novartis Europharm Ltd.	Authorised	0	03/08/2009	Hormone-receptor-positive advanced breast cancer Afinitor is indicated for the treatment of hormone-receptor-positive, HER2/neu-negative advanced breast cancer, in combination with exemestane, in post-menopausal women without symptomatic visceral disease after recurrence or progression following a non-steroidal aromatase inhibitor. Neuroendocrine tumours of pancreatic origin Afinitor is indicated…	no	no	no	no	no	1	1	1	1
Votrient	EMEA/H/C/001141	pazopanib	pazopanib	L01XE11	Glaxo Group Ltd.	Authorised	0	14/06/2010	Renal-cell carcinoma (RCC) Votrient is indicated in adults for the first-line treatment of advanced renal-cell carcinoma (RCC) and for patients who have received prior cytokine therapy for advanced disease. Soft-tissue sarcoma (STS) Votrient is indicated for the treatment of adult patients with selective subtypes of advanced soft-tissue sarcoma (STS) who have received prior chemotherapy for metas…	no	no	no	no	no	1	1	1	1
Caprelsa	EMEA/H/C/002315	vandetanib	vandetanib	L01XE12	AstraZeneca AB	Authorised	0	17/02/2012	Caprelsa is indicated for the treatment of aggressive and symptomatic medullary thyroid cancer (MTC) in patients with unresectable locally advanced or metastatic disease. For patients in whom re-arranged-during-transfection(RET) mutation is not known or is negative, a possible lower benefit should be taken into account before individual treatment decision (see important information in sections 4.…	yes	no	no	no	no	1	1	1	1
Zelboraf	EMEA/H/C/002409	vemurafenib	vemurafenib	L01XE15	Roche Registration Ltd.	Authorised	0	17/02/2012	Vemurafenib is indicated in monotherapy for the treatment of adult patients with BRAF-V600-mutation-positive unresectable or metastatic melanoma.	no	no	no	no	no	1	1	1	1
Xalkori	EMEA/H/C/002489	crizotinib	crizotinib	L01XE16	Pfizer Ltd.	Authorised	0	23/10/2012	Xalkori is indicated for the treatment of adults with previously treated anaplastic-lymphoma-kinase (ALK)-positive advanced non-small-cell lung cancer (NSCLC).	yes	no	no	no	no	1	1	1	1
Inlyta	EMEA/H/C/002406	axitinib	axitinib	L01XE17	Pfizer Ltd.	Authorised	0	03/09/2012	Inlyta is indicated for the treatment of adult patients with advanced renal-cell carcinoma (RCC) after failure of prior treatment with sunitinib or a cytokine.	no	no	no	no	no	1	1	1	1
Lysodren	EMEA/H/C/000521	mitotane	mitotane	L01XX23	Laboratoire HRA Pharma	Authorised	0	28/04/2004	Symptomatic treatment of advanced (unresectable, metastatic or relapsed) adrenal cortical carcinoma. The effect of Lysodren on non-functional adrenal cortical carcinoma is not established.	no	no	no	no	no	1	1	1	1
Targretin	EMEA/H/C/000326	bexarotene	bexarotene	L01XX25	Eisai Ltd.	Authorised	0	29/03/2001	Targretin capsules are indicated for the treatment of skin manifestations of advanced stage cutaneous T-cell lymphoma (CTCL) patients refractory to at least one systemic treatment.	no	no	no	no	no	1	0	1	1
Trisenox	EMEA/H/C/000388	arsenic trioxide	arsenic trioxide	L01XX27	Teva Pharma B.V.	Authorised	0	05/03/2002	Trisenox is indicated for induction of remission and consolidation in adult patients with relapsed / refractory acute promyelocytic leukaemia (APL), characterised by the presence of the t(15;17) translocation and / or the presence of the pro-myelocytic leukaemia / retinoic-acid-receptor alpha (PML/RAR-alpha) gene. Previous treatment should have included a retinoid and chemotherapy. The response r…	no	no	no	no	no	1	0	1	0
Velcade	EMEA/H/C/000539	bortezomib	bortezomib	L01XX32	Janssen-Cilag International NV	Authorised	0	26/04/2004	Velcade as monotherapy or in combination with pegylated liposomal doxorubicin or dexamethasone is indicated for the treatment of adult patients with progressive multiple myeloma who have received at least 1 prior therapy and who have already undergone or are unsuitable for haematopoietic stem cell transplantation. Velcade in combination with melphalan and prednisone is indicated for the treatment…	no	no	no	no	no	1	1	1	1
Halaven	EMEA/H/C/002084	eribulin	eribulin	L01XX41	Eisai Europe Ltd.	Authorised	0	17/03/2011	Halavenis indicated for the treatment of patients with locally advanced or metastatic breast cancer who have progressed after at least one chemotherapeutic regimen for advanced disease. Prior therapy should have included an anthracycline and a taxane in either the adjuvant or metastatic setting unless patients were not suitable for these treatments.	no	no	no	no	no	1	1	1	1
Faslodex	EMEA/H/C/000540	fulvestrant	fulvestrant	L02BA03	AstraZeneca UK Ltd.	Authorised	0	10/03/2004	Faslodex is indicated for the treatment of post-menopausal women with oestrogen-receptor-positive, locally advanced or metastatic breast cancer for disease relapse on or after adjuvant anti-oestrogen therapy or disease progression on therapy with an anti-oestrogen.	no	no	no	no	no	1	1	1	1
Firmagon	EMEA/H/C/000986	degarelix	degarelix	L02BX02	Ferring Pharmaceuticals A/S	Authorised	0	17/02/2009	Firmagon is a gonadotrophin-releasing-hormone (GnRH) antagonist indicated for treatment of adult male patients with advanced hormone-dependent prostate cancer.	no	no	no	no	no	1	1	1	1
Zytiga	EMEA/H/C/002321	abiraterone acetate	abiraterone	L02BX03	Janssen-Cilag International N.V.	Authorised	0	05/09/2011	Treatment of metastatic castration-resistant prostate cancer in adult men who are asymptomatic or mildly symptomatic after failure of androgen-deprivation therapy in whom chemotherapy is not yet clinically indicated. Treatment of metastatic castration-resistant prostate cancer in adult men whose disease has progressed on or after a docetaxelbased chemotherapy regimen.	no	no	no	no	no	1	1	1	1
Total included															31

## Sheet: 1_excl
Medicines excluded: Medicines authorised before January 2000 or after December 2012
Medicine Name	Product Number	Active Substance	Common name	Atc code	Marketing Authorisation Holder	Status	Revision number	Authorisation date	Indication	Condition Approval	Exceptional Circumstance	Is Orphan	Is Generic	Biosimilar	Count
Taxotere	EMEA/H/C/000073	docetaxel	docetaxel	L01CD02	Aventis Pharma S.A.	Authorised	0	27/11/1995	Breast cancer Taxotere in combination with doxorubicin and cyclophosphamide is indicated for the adjuvant treatment of patients with: operable node-positive breast cancer; operable node-negative breast cancer. For patients with operable node-negative breast cancer, adjuvant treatment should be restricted to patients eligible to receive chemotherapy according to internationally established criteri…	no	no	no	no	no	1
Fareston	EMEA/H/C/000091	toremifene	toremifene	L02BA02	Orion Corporation	Authorised	0	14/02/1996	First line hormone treatment of hormone-dependent metastatic breast cancer in postmenopausal patients.Fareston is not recommended for patients with estrogen receptor negative tumours.	no	no	no	no	no	1
Caelyx	EMEA/H/C/000089	doxorubicin hydrochloride	doxorubicin	L01DB	Janssen-Cilag International N.V.	Authorised	0	21/06/1996	Caelyx is indicated: as monotherapy for patients with metastatic breast cancer, where there is an increased cardiac risk; for treatment of advanced ovarian cancer in women who have failed a first-line platinum-based chemotherapy regimen; in combination with bortezomib for the treatment of progressive multiple myeloma in patients who have received at least one prior therapy and who have already un…	no	no	no	no	no	1
Hycamtin	EMEA/H/C/000123	topotecan	topotecan	L01XX17	SmithKline Beecham Ltd	Authorised	0	12/11/1996	Topotecan monotherapy is indicated for the treatment of: patients with metastatic carcinoma of the ovary after failure of first-line or subsequent therapy; patients with relapsed small cell lung cancer (SCLC) for whom re-treatment with the first-line regimen is not considered appropriate. Topotecan in combination with cisplatin is indicated for patients with carcinoma of the cervix recurrent afte…	no	no	no	no	no	1
MabThera	EMEA/H/C/000165	rituximab	rituximab	L01XC02	Roche Registration Ltd	Authorised	0	02/06/1998	MabThera is indicated in adults for the following indications: Non-Hodgkin's lymphoma MabThera is indicated for the treatment of previously untreated patients with stage-III-IV follicular lymphoma in combination with chemotherapy. MabThera maintenance therapy is indicated for the treatment of follicular lymphoma patients responding to induction therapy. MabThera monotherapy is indicated for treat…	no	no	no	no	no	1
Temodal	EMEA/H/C/000229	temozolomide	temozolomide	L01AX03	Merck Sharp & Dohme Ltd.	Authorised	0	26/01/1999	Temodal hard capsules is indicated for the treatment of: adult patients with newly diagnosed glioblastoma multiforme concomitantly with radiotherapy and subsequently as monotherapy treatment; children from the age of three years, adolescents and adult patients with malignant glioma, such as glioblastoma multiforme or anaplastic astrocytoma, showing recurrence or progression after standard therapy.	no	no	no	no	no	1
Imatinib Teva	EMEA/H/C/002585	imatinib	imatinib	L01XE01	Teva B.V.	Authorised	0	08/01/2013	Imatinib Teva is indicated for the treatment of: paediatric patients with newly diagnosed Philadelphia-chromosome (bcr-abl)-positive (Ph+) chronic myeloid leukaemia (CML) for whom bone-marrow transplantation is not considered as the first line of treatment; paediatric patients with Ph+ CML in chronic phase after failure of interferon-alpha therapy, or in accelerated phase or blast crisis; adult p…	no	no	no	yes	no	1
Zaltrap	EMEA/H/C/002532	aflibercept	aflibercept	L01XX44	Sanofi-Aventis Groupe	Authorised	0	01/02/2013	Treatment of metastatic colorectal cancer (MCRC).	no	no	no	no	no	1
Bosulif	EMEA/H/C/002373	bosutinib (as monohydrate)	bosutinib	L01XE14	Pfizer Ltd	Authorised	0	27/03/2013	Bosulif is indicated for the treatment of adult patients with chronic-phase, accelerated-phaseand blast-phasePhiladelphia-chromosome-positive chronic myelogenous leukaemiapreviously treated with one or more tyrosine-kinase inhibitors and for whom imatinib, nilotinib and dasatinib are not considered appropriate treatment options.	yes	no	yes	no	no	1
Imatinib Actavis	EMEA/H/C/002594	imatinib	imatinib	L01XE01	Actavis Group PTC ehf	Authorised	0	17/04/2013	Imatinib Actavis is indicated for the treatment of paediatric patients with newly diagnosed Philadelphia chromosome (bcr-abl) positive (Ph+) chronic myeloid leukaemia (CML) for whom bone marrow transplantation is not considered as the first line of treatment. paediatric patients with Ph+ CML in chronic phase after failure of interferon-alpha therapy, or in accelerated phase or blast crisis. adult…	no	no	no	yes	no	1
Capecitabine SUN	EMEA/H/C/002050	capecitabine	capecitabine	L01BC06	Sun Pharmaceutical Industries Europe B.V.	Authorised	0	21/06/2013	Capecitabine is indicated for the adjuvant treatment of patients following surgery of stage-III (Dukes stage-C) colon cancer. Capecitabine is indicated for the treatment of metastatic colorectal cancer. Capecitabine is indicated for first-line treatment of advanced gastric cancer in combination with a platinum-based regimen. Capecitabine in combination with docetaxel is indicated for the treatmen…	no	no	no	yes	no	1
Iclusig	EMEA/H/C/002695	ponatinib	ponatinib	L01XE24	Ariad Pharma Ltd	Authorised	0	01/07/2013	Iclusig is indicated in adult patients with: chronic-phase, accelerated-phase or blast-phase chronic myeloid leukaemia (CML) who are resistant to dasatinib or nilotinib, who are intolerant to dasatinib or nilotinib and for whom subsequent treatment with imatinib is not clinically appropriate, or who have the T315I mutation; Philadelphia-chromosome-positive acute lymphoblastic leukaemia (Ph+ ALL) …	no	no	yes	no	no	1
Imatinib Accord	EMEA/H/C/002681	imatinib	imatinib	L01XE01	Accord Healthcare Ltd	Authorised	0	01/07/2013	Imatinib Accord is indicated for the treatment of: paediatric patients with newly diagnosed Philadelphia-chromosome (bcr-abl)-positive (Ph+) chronic myeloid leukaemia (CML) for whom bone-marrow transplantation is not considered as the first line of treatment; paediatric patients with Ph+ CML in chronic phase after failure of interferon-alpha therapy, or in accelerated phase or blast crisis; adult…	no	no	no	yes	no	1
Imatinib medac	EMEA/H/C/002692	imatinib	imatinib	L01XE01	Medac	Authorised	0	25/09/2013	Imatinib medac is indicated for the treatment of: Paediatric patients with newly diagnosed Philadelphia chromosome (bcr-abl) positive (Ph+) chronic myeloid leukaemia (CML) for whom bone marrow transplantation is not considered as the first line of treatment, Paediatric patients with Ph+ CML in chronic phase after failure of interferon-alpha therapy, or in accelerated phase, Adult and paediatric p…	no	no	no	yes	no	1
Cometriq	EMEA/H/C/002640	cabozantinib	cabozantinib	L01XE	TMC Pharma Services Ltd	Authorised	0	21/03/2014	Treatment of adult patients with progressive, unresectable locally advanced or metastatic medullary thyroid carcinoma	yes	no	yes	no	no	1
Mekinist	EMEA/H/C/002643	trametinib	trametinib	L01XE25	Glaxo Group Ltd	Authorised	0	30/06/2014	Treatment of adult patients with unresectable or metastatic melanoma with a BRAF V600 mutation	no	no	no	no	no	1
Gazyvaro	EMEA/H/C/002799	obinutuzumab	obinutuzumab	L01XC15	Roche Registration Ltd	Authorised	0	23/07/2014	Gazyvaro in combination with chlorambucil is indicated for the treatment of adult patients with previously untreated chronic lymphocytic leukaemia (CLL) and with comorbidities making them unsuitable for full-dose fludarabine based therapy	no	no	yes	no	no	1
Zydelig	EMEA/H/C/003843	idelalisib	idelalisib	L01XX47	Gilead Sciences International Ltd	Authorised	0	18/09/2014	Zydelig is indicated in combination with rituximab for the treatment of adult patients with chronic lymphocytic leukaemia (CLL): who have received at least one prior therapy, or as first line treatment in the presence of 17p deletion or TP53 mutation in patients unsuitable for chemo-immunotherapy. Zydelig is indicated as monotherapy for the treatment of adult patients with follicular lymphoma (FL…	no	no	no	no	no	1
Busulfan Fresenius Kabi	EMEA/H/C/002806	busulfan	busulfan	L01AB01	Fresenius Kabi Oncology Plc.	Authorised	0	22/09/2014	Busulfan Fresenius Kabi followed by cyclophosphamide (BuCy2) is indicated as conditioning treatment prior to conventional haematopoietic progenitor cell transplantation (HPCT) in adult patients when the combination is considered the best available option. Busulfan Fresenius Kabi followed by cyclophosphamide (BuCy4) or melphalan (BuMel) is indicated as conditioning treatment prior to conventional …	no	no	no	yes	no	1
Imbruvica	EMEA/H/C/003791	ibrutinib	ibrutinib	L01XE27	Janssen-Cilag International NV	Authorised	0	21/10/2014	Imbruvica is indicated for the treatment of adult patients with relapsed or refractory mantle cell lymphoma (MCL).Imbruvicais indicated for the treatment of adult patients with chronic lymphocytic leukaemia (CLL) who have received at least one prior therapy, or in first line in the presence of 17p deletion or TP53 mutation in patients unsuitable for chemo immunotherapy.	no	no	yes	no	no	1
Vargatef	EMEA/H/C/002569	nintedanib	nintedanib	L01XE	Boehringer Ingelheim International GmbH	Authorised	0	21/11/2014	Vargatef is indicated in combination with docetaxel for the treatment of adult patients with locally advanced, metastatic or locally recurrent non-small cell lung cancer (NSCLC) of adenocarcinoma tumour histology after first line chemotherapy.	no	no	no	no	no	1
Lynparza	EMEA/H/C/003726	olaparib	olaparib	L01	AstraZeneca AB	Authorised	0	16/12/2014	Lynparza is indicated as monotherapy for the maintenance treatment of adult patients with platinum-sensitive relapsed BRCA-mutated (germline and/or somatic) high grade serous epithelial ovarian, fallopian tube, or primary peritoneal cancer who are in response (complete response or partial response) to platinum-based chemotherapy.	no	no	yes	no	no	1
Cyramza	EMEA/H/C/002829	ramucirumab	ramucirumab	L01XC	Eli Lilly Nederland B.V.	Authorised	0	19/12/2014	Cyramza in combination with paclitaxel is indicated for the treatment of adult patients with advanced gastric cancer or gastro-oesophageal junction adenocarcinoma with disease progression after prior platinum and fluoropyrimidine chemotherapy. Cyramza monotherapy is indicated for the treatment of adult patients with advanced gastric cancer or gastro-oesophageal junction adenocarcinoma with diseas…	no	no	yes	no	no	1
Ofev	EMEA/H/C/003821	nintedanib	nintedanib	L01XE	Boehringer Ingelheim International GmbH	Authorised	0	15/01/2015	Ofev is indicated in adults for the treatment of Idiopathic Pulmonary Fibrosis (IPF).	no	no	yes	no	no	1
Perjeta	EMEA/H/C/002547	pertuzumab	pertuzumab	L01XC13	Roche Registration Limited	Authorised	0	04/03/2013	Perjeta is indicated for use in combination with trastuzumab and docetaxel in adult patients with HER2-positive metastatic or locally recurrent unresectable breast cancer, who have not received previous anti-HER2 therapy or chemotherapy for their metastatic disease.	no	no	no	no	no	1
Erivedge	EMEA/H/C/002602	vismodegib	vismodegib	L01XX43	Roche Registration Ltd	Authorised	0	12/07/2013	Treatment of advanced basal-cell carcinoma.	yes	no	no	no	no	1
Stivarga	EMEA/H/C/002573	regorafenib	regorafenib	L01XE21	Bayer Pharma AG	Authorised	0	26/08/2013	Stivarga is indicated for the treatment of adult patients with: metastatic colorectal cancer (CRC) who have been previously treated with, or are not considered candidates for, available therapies. These include fluoropyrimidine-based chemotherapy, an anti-VEGF therapy and an anti-EGFR therapy. unresectable or metastatic gastrointestinal stromal tumors (GIST) who progressed on or are intolerant to…	no	no	no	no	no	1
Tafinlar	EMEA/H/C/002604	dabrafenib	dabrafenib	L01XE23	GlaxoSmithKline Trading Services Limited	Authorised	0	26/08/2013	Treatment of adult patients with unresectable or metastatic melanoma with a BRAF V600 mutation.	no	no	no	no	no	1
Giotrif	EMEA/H/C/002280	afatinib	afatinib	L01XE13	Boehringer Ingelheim International GmbH	Authorised	0	25/09/2013	Treatment of non-small-cell lung cancer (NSCLC) with epidermal-growth-factor-receptor (EGFR) mutation(s)	no	no	no	no	no	1
Kadcyla	EMEA/H/C/002389	trastuzumab emtansine	trastuzumab emtansine	L01XC14	Roche Registration Ltd	Authorised	0	15/11/2013	Kadcyla, as a single agent, is indicated for the treatment of adult patients with HER2-positive, unresectable locally advanced or metastatic breast cancer who previously received trastuzumab and a taxane, separately or in combination. Patients should have either: Received prior therapy for locally advanced or metastatic disease, or Developed disease recurrence during or within six months of compl…	no	no	no	no	no	1
Total excluded															30

## Sheet: 2_excl
Medicines excluded: No generics
Medicine Name	Product Number	Active Substance	Common name	Atc code	Marketing Authorisation Holder	Status	Revision number	Authorisation date	Indication	Condition Approval	Exceptional Circumstance	Is Orphan	Is Generic	Biosimilar	Count
Topotecan Actavis	EMEA/H/C/001031	topotecan	topotecan	L01XX17	Actavis Group PTC ehf	Authorised	0	24/07/2009	Topotecan monotherapy is indicated for the treatment of patients with relapsed small cell lung cancer [SCLC] for whom re-treatment with the first-line regimen is not considered appropriate (see section 5.1). Topotecan in combination with cisplatin is indicated for patients with carcinoma of the cervix recurrent after radiotherapy and for patients with Stage IVB disease. Patients with prior exposu…	no	no	no	yes	no	1
Topotecan Teva	EMEA/H/C/001071	topotecan	topotecan	L01XX17	Teva B.V.	Authorised	0	21/09/2009	Topotecan monotherapy is indicated for the treatment of: patients with metastatic carcinoma of the ovary after failure of first line or subsequent therapy. patients with relapsed small cell lung cancer [SCLC] for whom re-treatment with the first-line regimen is not considered appropriate (see section 5.1). Topotecan in combination with cisplatin is indicated for patients with carcinoma of the cer…	no	no	no	yes	no	1
Temomedac	EMEA/H/C/001124	temozolomide	temozolomide	L01AX03	medac Gesellschaft für klinische Spezialpräparate mbH	Authorised	0	25/01/2010	Temomedac hard capsules is indicated for the treatment of: adult patients with newly diagnosed glioblastoma multiforme concomitantly with radiotherapy (RT) and subsequently as monotherapy treatment; children from the age of three years, adolescents and adult patients with malignant glioma, such as glioblastoma multiforme or anaplastic astrocytoma, showing recurrence or progression after standard …	no	no	no	yes	no	1
Docetaxel Teva	EMEA/H/C/001107	docetaxel	docetaxel	L01CD02	Teva B.V.	Authorised	0	26/01/2010	Breast cancer Docetaxel Teva in combination with doxorubicin and cyclophosphamide is indicated for the adjuvant treatment of patients with: operable node-positive breast cancer; operable node-negative breast cancer. For patients with operable node-negative breast cancer, adjuvant treatment should be restricted to patients eligible to receive chemotherapy according to internationally established c…	no	no	no	yes	no	1
Temozolomide Teva	EMEA/H/C/001126	temozolomide	temozolomide	L01AX03	Teva Pharma B.V.	Authorised	0	28/01/2010	For the treatment of adult patients with newly diagnosed glioblastoma multiforme concomitantly with radiotherapy (RT) and subsequently as monotherapy treatment. For the treatment of children from the age of three years, adolescents and adult patients with malignant glioma, such as glioblastoma multiforme or anaplastic astrocytoma, showing recurrence or progression after standard therapy.	no	no	no	yes	no	1
Temozolomide Hexal	EMEA/H/C/001127	temozolomide	temozolomide	L01AX03	Hexal AG	Authorised	0	15/03/2010	For the treatment of adult patients with newly diagnosed glioblastoma multiforme concomitantly with radiotherapy (RT) and subsequently as monotherapy treatment. For the treatment of children from the age of three years, adolescents and adult patients with malignant glioma, such as glioblastoma multiforme or anaplastic astrocytoma, showing recurrence or progression after standard therapy.	no	no	no	yes	no	1
Temozolomide Hospira	EMEA/H/C/001125	temozolomide	temozolomide	L01AX03	Hospira UK Ltd	Authorised	0	15/03/2010	For the treatment of adult patients with newly diagnosed glioblastoma multiforme concomitantly with radiotherapy (RT) and subsequently as monotherapy treatment. For the treatment of children from the age of three years, adolescents and adult patients with malignant glioma, such as glioblastoma multiforme or anaplastic astrocytoma, showing recurrence or progression after standard therapy.	no	no	no	yes	no	1
Temozolomide Sandoz	EMEA/H/C/001128	temozolomide	temozolomide	L01AX03	Sandoz Pharmaceutical GmbH	Authorised	0	15/03/2010	For the treatment of adult patients with newly diagnosed glioblastoma multiforme concomitantly with radiotherapy (RT) and subsequently as monotherapy treatment. For the treatment of children from the age of three years, adolescents and adult patients with malignant glioma, such as glioblastoma multiforme or anaplastic astrocytoma, showing recurrence or progression after standard therapy.	no	no	no	yes	no	1
Potactasol	EMEA/H/C/002282	topotecan	topotecan	L01XX17	Actavis Group PTC ehf	Authorised	0	06/01/2011	Topotecan monotherapy is indicated for the treatment of: patients with metastatic carcinoma of the ovary after failure of first-line or subsequent therapy patients with relapsed small cell lung cancer (SCLC) for whom re-treatment with thefirst-line regimen is not considered appropriate (see section 5.1). Topotecan in combination with cisplatin is indicated for patients with carcinoma of the cervi…	no	no	no	yes	no	1
Temozolomide Sun	EMEA/H/C/002198	temozolomide	temozolomide	L01AX03	Sun Pharmaceutical Industries Europe B.V.	Authorised	0	13/07/2011	Temozolomide Sun is indicated for the treatment of: adult patients with newly diagnosed glioblastoma multiforme concomitantly with radiotherapy (RT) and subsequently as monotherapy treatment; children from the age of three years, adolescents and adult patients with malignant glioma, such as glioblastoma multiforme or anaplastic astrocytoma, showing recurrence or progression after standard therapy.	no	no	no	yes	no	1
Docetaxel Mylan	EMEA/H/C/002317	docetaxel, anhydrous	docetaxel	L01CD02	Mylan S.A.S.	Authorised	0	31/01/2012	Treatment ofbreast cancer, special forms of lung cancer (non-small-cell lung cancer), prostate cancer, gastric cancer, or head and neck cancer.	no	no	no	yes	no	1
Capecitabine Accord	EMEA/H/C/002386	capecitabine	capecitabine	L01BC06	Accord Healthcare Ltd	Authorised	0	20/04/2012	Capecitabine Accord is indicated for the adjuvant treatment of patients following surgery of stage-III (Dukes stage-C) colon cancer. Capecitabine Accord is indicated for the treatment of metastatic colorectal cancer. Capecitabine Accord is indicated for first-line treatment of advanced gastric cancer in combination with a platinum-based regimen. Capecitabine Accord in combination with docetaxel i…	no	no	no	yes	no	1
Capecitabine Teva	EMEA/H/C/002362	capecitabine	capecitabine	L01BC06	Teva Pharma B.V.	Authorised	0	20/04/2012	Capecitabine Teva is indicated for the adjuvant treatment of patients following surgery of stage III (Dukes stageC) colon cancer. Capecitabine Teva is indicated for the treatment of metastatic colorectal cancer. Capecitabine Teva is indicated for firstline treatment of advanced gastric cancer in combination with a platinumbased regimen. Capecitabine Teva in combination with docetaxel is indicated…	no	no	no	yes	no	1
Ecansya (previously Capecitabine Krka)	EMEA/H/C/002605	capecitabine	capecitabine	L01BC06	Krka, d.d., Novo mesto	Authorised	0	20/04/2012	Ecansya is indicated for the adjuvant treatment of patients following surgery of stage-III (Dukes stage-C) colon cancer. Ecansya is indicated for the treatment of metastatic colorectal cancer. Ecansya is indicated for first-line treatment of advanced gastric cancer in combination with a platinum-based regimen. Ecansya in combination with docetaxel is indicated for the treatment of patients with l…	no	no	no	yes	no	1
Docetaxel Accord	EMEA/H/C/002539	docetaxel	docetaxel	L01CD02	Accord Healthcare Ltd	Authorised	0	22/05/2012	Breast cancer Docetaxel Accord in combination with doxorubicin and cyclophosphamide is indicated for the adjuvant treatment of patients with: operable node-positive breast cancer; operable node-negative breast cancer. For patients with operable node-negative breast cancer, adjuvant treatment should be restricted to patients eligible to receive chemotherapy according to internationally established…	no	no	no	yes	no	1
Docetaxel Kabi	EMEA/H/C/002325	docetaxel	docetaxel	L01CD02	Fresenius Kabi Oncology Plc	Authorised	0	22/05/2012	Breast cancer Docetaxel Kabi in combination with doxorubicin and cyclophosphamide is indicated for the adjuvant treatment of patients with: operable node-positive breast cancer; operable node-negative breast cancer. For patients with operable node-negative breast cancer, adjuvant treatment should be restricted to patients eligible to receive chemotherapy according to internationally established c…	no	no	no	yes	no	1
Capecitabine Medac	EMEA/H/C/002568	capecitabine	capecitabine	L01BC06	medac Gesellschaft für klinische Spezialpräparate mbH	Authorised	0	19/11/2012	Capecitabine Medac is indicated for the adjuvant treatment of patients following surgery of stage-III (Dukes stage-C) colon cancer. Capecitabine Medac is indicated for the treatment of metastatic colorectal cancer. Capecitabine Medac is indicated for first-line treatment of advanced gastric cancer in combination with a platinum-based regimen. Capecitabine Medac in combination with docetaxel is in…	no	no	no	yes	no	1
Total excluded															17

## Sheet: 3_excl
Medicines excluded: No orphans
Medicine Name	Product Number	Active Substance	Common name	Atc code	Marketing Authorisation Holder	Status	Revision number	Authorisation date	Indication	Condition Approval	Exceptional Circumstance	Is Orphan	Is Generic	Biosimilar	Count
Litak	EMEA/H/C/000504	cladribine	cladribine	L01BB04	Lipomed GmbH	Authorised	0	14/04/2004	Litak is indicated for the treatment of hairy-cell leukaemia.	no	no	yes	no	no	1
Xagrid	EMEA/H/C/000480	anagrelide	anagrelide	L01XX35	Shire Pharmaceutical Contracts Limited	Authorised	0	16/11/2004	Xagrid is indicated for the reduction of elevated platelet counts in at-risk essential-thrombocythaemia (ET) patients who are intolerant to their current therapy or whose elevated platelet counts are not reduced to an acceptable level by their current therapy. An at-risk patient An at-risk ET is defined by one or more of the following features: 60 years of age or; aplatelet count 1000 x 109/l or;…	no	yes	yes	no	no	1
Evoltra	EMEA/H/C/000613	clofarabine	clofarabine	L01BB06	Genzyme Europe B.V.	Authorised	0	29/05/2006	Treatment of acute lymphoblastic leukaemia (ALL) in paediatric patients who have relapsed or are refractory after receiving at least two prior regimens and where there is no other treatment option anticipated to result in a durable response. Safety and efficacy have been assessed in studies of patients 21 years old at initial diagnosis.	no	yes	yes	no	no	1
Nexavar	EMEA/H/C/000690	sorafenib	sorafenib	L01XE05	Bayer Pharma AG	Authorised	0	19/07/2006	Hepatocellular carcinoma Nexavar is indicated for the treatment of hepatocellular carcinoma. Renal cell carcinoma Nexavar is indicated for the treatment of patients with advanced renal cell carcinoma who have failed prior interferon-alpha or interleukin-2 based therapy or are considered unsuitable for such therapy. Differentiated thyroid carcinoma Nexavar is indicated for the treatment of patient…	no	no	yes	no	no	1
Sprycel	EMEA/H/C/000709	dasatinib	dasatinib	L01XE06	Bristol-Myers Squibb Pharma EEIG	Authorised	0	20/11/2006	Sprycel is indicated for the treatment of adult patients with: newly diagnosed Philadelphia-chromosome-positive (Ph+) chronic myelogenous leukaemia (CML) in the chronic phase; chronic, accelerated or blast phase CML with resistance or intolerance to prior therapy including imatinib mesilate; Ph+ acute lymphoblastic leukaemia (ALL) and lymphoid blast CML with resistance or intolerance to prior the…	no	no	yes	no	no	1
Siklos	EMEA/H/C/000689	hydroxycarbamide	hydroxycarbamide	L01XX05	Addmedica	Authorised	0	29/06/2007	Siklos is indicated for the prevention of recurrent painful vaso-occlusive crises including acute chest syndrome in paediatric and adult patients suffering from symptomatic sickle-cell syndrome (see section 5.1).	no	no	yes	no	no	1
Atriance	EMEA/H/C/000752	nelarabine	nelarabine	L01BB07	Glaxo Group Limited	Authorised	0	22/08/2007	Nelarabine is indicated for the treatment of patients with T-cell acute lymphoblastic leukaemia (T-ALL) and T-cell lymphoblastic lymphoma (T-LBL) whose disease has not responded to or has relapsed following treatment with at least two chemotherapy regimens. Due to the small patient populations in these disease settings, the information to support theseindications is based on limited data.	no	yes	yes	no	no	1
Gliolan	EMEA/H/C/000744	5-aminolevulinic acid hydrochloride	5-aminolevulinic acid hydrochloride	L01XD04	Medac GmbH	Authorised	0	07/09/2007	Gliolan is indicated in adult patients for visualisation of malignant tissue during surgery for malignant glioma (World Health Organization grade III and IV).	no	no	yes	no	no	1
Yondelis	EMEA/H/C/000773	trabectedin	trabectedin	L01CX01	Pharma Mar S.A.	Authorised	0	17/09/2007	Yondelis is indicated for the treatment of patients with advanced soft-tissue sarcoma, after failure of anthracyclines and ifosfamide, or who are unsuited to receive these agents. Efficacy data are based mainly on liposarcoma and leiomyosarcoma patients. Yondelis in combination with pegylated liposomal doxorubicin (PLD) is indicated for the treatment of patients with relapsed platinum-sensitive o…	no	yes	yes	no	no	1
Tasigna	EMEA/H/C/000798	nilotinib	nilotinib	L01XE08	Novartis Europharm Ltd	Authorised	0	19/11/2007	150 mg Tasigna is indicated for the treatment of adult patients with newly diagnosed Philadelphia-chromosome-positive chronic myelogenous leukaemia (CML) in the chronic phase. 200 mg Tasigna is indicated for the treatment of adult patients with: newly diagnosed Philadelphia-chromosome-positive CML in the chronic phase; chronic phase and accelerated phase Philadelphia-chromosome-positive CML with …	no	no	yes	no	no	1
Torisel	EMEA/H/C/000799	temsirolimus	temsirolimus	L01XE09	Pfizer Limited	Authorised	0	19/11/2007	Renal-cell carcinoma Torisel is indicated for the first-line treatment of adult patients with advanced renal-cell carcinoma (RCC) who have at least three of six prognostic risk factors. Mantle-cell lymphoma Torisel is indicated for the treatment of adult patients with relapsed and / or refractory mantle-cell lymphoma (MCL).	no	no	yes	no	no	1
Vidaza	EMEA/H/C/000978	azacitidine	azacitidine	L01BC07	Celgene Europe Ltd.	Authorised	0	17/12/2008	Vidaza is indicated for the treatment of adult patients who are not eligible for haematopoietic stem cell transplantation with: intermediate-2 and high-risk myelodysplastic syndromes (MDS) according to the International Prognostic Scoring System (IPSS); chronic myelomonocytic leukaemia (CMML) with 10-29% marrow blasts without myeloproliferative disorder; acute myeloid leukaemia (AML) with 20-30% …	no	no	yes	no	no	1
Tepadina	EMEA/H/C/001046	thiotepa	thiotepa	L01AC01	ADIENNE S.r.l.	Authorised	0	15/03/2010	In combination with other chemotherapy medicinal products: 1) with or without total body irradiation (TBI), as conditioning treatment prior to allogeneic or autologous haematopoietic progenitor cell transplantation (HPCT) in haematological diseases in adult and paediatric patients; 2) when high dose chemotherapy with HPCT support is appropriate for the treatment of solid tumours in adult and paed…	no	no	yes	no	no	1
Arzerra	EMEA/H/C/001131	ofatumumab	ofatumumab	L01XC10	Glaxo Group Ltd	Authorised	0	19/04/2010	Treatment of chronic lymphocytic leukaemia (CLL) in patients who are refractory to fludarabine and alemtuzumab.	yes	no	yes	no	no	1
Votubia	EMEA/H/C/002311	everolimus	everolimus	L01XE10	Novartis Europharm Ltd.	Authorised	0	02/09/2011	Renal angiomyolipoma associated with tuberous sclerosis complex (TSC) Votubia is indicated for the treatment of adult patients with renal angiomyolipoma associated with tuberous sclerosis complex (TSC) who are at risk of complications (based on factors such as tumour size or presence of aneurysm, or presence of multiple or bilateral tumours) but who do not require immediate surgery. The evidence …	yes	no	yes	no	no	1
Xaluprine (previously Mercaptopurine Nova Laboratories)	EMEA/H/C/002022	6-mercaptopurine monohydrate	mercaptopurine	L01BB02	Nova Laboratories Ltd	Authorised	0	09/03/2012	Xaluprineis indicated for the treatment of acute lymphoblastic leukaemia (ALL) in adults, adolescents and children.	no	no	yes	no	no	1
Jakavi	EMEA/H/C/002464	ruxolitinib (as phosphate)	ruxolitinib	L01XE18	Novartis Europharm Ltd.	Authorised	0	23/08/2012	Treatment of disease-related splenomegaly or symptoms in adult patients with primary myelofibrosis (also known as chronic idiopathic myelofibrosis), post-polycythaemia-vera myelofibrosis or post-essential-thrombocythaemia myelofibrosis.	no	no	yes	no	no	1
Dacogen	EMEA/H/C/002221	decitabine	decitabine	L01BC08	Janssen-Cilag International N V	Authorised	0	20/09/2012	Treatment of adult patients aged 65 years and above with newly diagnosed de novo or secondary acute myeloid leukaemia (AML), according to the World Health Organization (WHO) classification, who are not candidates for standard induction chemotherapy.	no	no	yes	no	no	1
Adcetris	EMEA/H/C/002455	brentuximab vedotin	brentuximab vedotin	L01XC12	Takeda Pharma A/S	Authorised	0	25/10/2012	Adcetris is indicated for the treatment of adult patients with relapsed or refractory CD30+ Hodgkin lymphoma (HL): following autologous stem-cell transplant (ASCT) or; following at least two prior therapies when ASCT or multi-agent chemotherapy is not a treatment option. Adcetris is indicated for the treatment of adult patients with relapsed or refractory systemic anaplastic large-cell lymphoma (…	yes	no	yes	no	no	1
Total excluded															19

## Sheet: 4_excl
Medicines excluded: No biosimilars
Medicine Name	Product Number	Active Substance	Common name	Atc code	Marketing Authorisation Holder	Status	Revision number	Authorisation date	Indication	Condition Approval	Exceptional Circumstance	Is Orphan	Is Generic	Biosimilar
Total excluded														0

## Sheet: 5_excl
Medicines excluded: Medicines authorised under exceptional circumstance
Medicine Name	Product Number	Active Substance	Common name	Atc code	Marketing Authorisation Holder	Status	Revision number	Authorisation date	Indication	Condition Approval	Exceptional Circumstance	Is Orphan	Is Generic	Biosimilar
Total excluded														0

## Sheet: 6_excl
Medicines excluded: New brand names of INNs approved before January 2000
Medicine Name	Product Number	Active Substance	Common name	Atc code	Marketing Authorisation Holder	Status	Revision number	Authorisation date	Indication	Condition Approval	Exceptional Circumstance	Is Orphan	Is Generic	Biosimilar
Myocet	EMEA/H/C/000297	doxorubicin hydrochloride	doxorubicin	L01DB01	Teva Pharma B.V.	Authorised	0	13/07/2000	Myocet, in combination with cyclophosphamide, is indicated for the first-line treatment of metastatic breast cancer in adult women.	no	no	no	no	no	1
DepoCyte	EMEA/H/C/000317	cytarabine	cytarabine	L01BC01	Pacira Limited	Authorised	0	11/07/2001	Intrathecal treatment of lymphomatous meningitis. In the majority of patients such treatment will be part of symptomatic palliation of the disease.	no	no	no	no	no	1
Busilvex	EMEA/H/C/000472	busulfan	busulfan	L01AB01	Pierre Fabre Médicament	Authorised	0	09/07/2003	Busilvex followed by cyclophosphamide (BuCy2) is indicated as conditioning treatment prior to conventional haematopoietic progenitor cell transplantation (HPCT) in adult patients when the combination is considered the best available option. Busilvex following fludarabine (FB) is indicated as conditioning treatment prior to haematopoietic progenitor cell transplantation (HPCT) in adult patients wh…	no	no	no	no	no	1
Docetaxel Winthrop	EMEA/H/C/000808	docetaxel	docetaxel	L01CD02	Aventis Pharma S.A.	Authorised	0	20/04/2007	Breast cancer Docetaxel Winthrop in combination with doxorubicin and cyclophosphamide is indicated for the adjuvant treatment of patients with: operable node-positive breast cancer; operable node-negative breast cancer. For patients with operable node-negative breast cancer, adjuvant treatment should be restricted to patients eligible to receive chemotherapy according to internationally establish…	no	no	no	no	no	1		1	1
Topotecan Hospira	EMEA/H/C/001192	topotecan	topotecan	L01XX17	Hospira UK Ltd	Authorised	0	10/06/2010	Topotecan monotherapy is indicated for the treatment of patients with relapsed small-cell lung cancer (SCLC) for whom re-treatment with the first-line regimen is not considered appropriate. Topotecan in combination with cisplatin is indicated for patients with carcinoma of the cervix recurrent after radiotherapy and for patients with stage IVB disease. Patients with prior exposure to cisplatin re…	no	no	no	no	no	1		1	1
Total excluded															5
Notes
We excluded new originator brands of drugs already approved before 2000 and for which the new brand represented but a slight modification of the original drug (same active substance only change in administration for example).
These included docetaxel Winthrop (Taxotere was approved in 1995) and Myocet (Caelyx approved in 1996).
For Xeloda (approved 2000), two new brands were approved in 2012 and included in the analysis (Capecitabine Teva and Ecansya)

## Sheet: 7_excl
Medicines excluded: No consumption in 2 or all the three study countries during 2008-2013
Medicine Name	Product Number	Active Substance	Common name	Atc code	Marketing Authorisation Holder	Status	Revision number	Authorisation date	Indication	Condition Approval	Exceptional Circumstance	Is Orphan	Is Generic	Biosimilar	Count	SCOT	BE	SE
Abraxane	EMEA/H/C/000778	paclitaxel	paclitaxel	L01CD01	Celgene Europe Ltd	Authorised	0	11/01/2008	Abraxane monotherapy is indicated for the treatment of metastatic breast cancer in adult patients who have failed first-line treatment for metastatic disease and for whom standard, anthracycline containing therapy is not indicated. Abraxane in combination with gemcitabine is indicated for the first-line treatment of adult patients with metastatic adenocarcinoma of the pancreas.	no	no	no	no	no	1	0	0	1
Ameluz	EMEA/H/C/002204	5-aminolevulinic acid hydrochloride	5-aminolevulinic acid hydrochloride	L01XD04	Biofrontera Bioscience GmbH	Authorised	0	14/12/2011	Treatment of actinic keratosis of mild to moderate intensity on the face and scalp (Olsen grade 1 to 2).	no	no	no	no	no	1	0	0	1
Panretin	EMEA/H/C/000279	alitretinoin	alitretinoin	L01XX22	Eisai Ltd	Authorised	0	11/10/2000	Panretin gel is indicated for the topical treatment of cutaneous lesions in patients with acquired-immune-deficiency-syndrome (AIDS)-related Kaposi's sarcoma (KS) when: lesions are not ulcerated or lymphoedematous, and; treatment of visceral KS is not required, and; lesions are not responding to systemic antiretroviral therapy, and; radiotherapy or chemotherapy are not appropriate.	no	no	no	no	no	1	0	0	0
Pixuvri	EMEA/H/C/002055	pixantrone dimaleate	pixantrone dimaleate	L01DB11	CTI Life Sciences Limited	Authorised	0	10/05/2012	Pixuvri is indicated as monotherapy for the treatment of adult patients with multiply relapsed or refractory aggressive non-Hodgkin B-cell lymphomas (NHL). The benefit of pixantrone treatment has not been established in patients when used as fifth-line or greater chemotherapy in patients who are refractory to last therapy.	yes	no	no	no	no	1	0	0	1
Total excluded															4

## Sheet: Incidence of major cancer types
Estimated age-standardised rates (European standard) of cancer incidence by sex, cancer site and country, 2012
	Oesophagus (C15)		Stomach (C16)		Colon (C18)		Rectum (C20)		Liver (C22)
	M	F	M	F	M	F	M	F	M	F
Sweden	4.8	1.6	6.7	4.2	29.2	24.4	19.1	12.6	6.3	2.8
Scotland	24.8815	10.1638	15.563	6.72441	23.8924	16.3519	10.4909	5.88976	11.7279	6.61146
Belgium	10.8	3.12346	13.2799	5.53711	42.4891	29.768	21.3217	11.524	8.74508	3.0195
	Pancreas (C25)		Larynx (C32)		Bronchus and lung (C34)		Melanoma (C43)		Breast (C50)	Cervix (C53)
	M	F	M	F	M	F	M	F	F	F
Sweden	8.6	7.5	2	0.6	28.8	27.1	25.4	25.8	113.2	9.4
Scotland	17.4679	13.6533	3.45178	0.756618	100.295	76.8155	5.30112	2.69745	168.861	4.07676
Belgium	11.6776	8.55723	7.3559	1.34893	82.504	31.4628	17.1618	21.4053	147.22	10.6484
Data sources
Belgium	http://www.kankerregister.org/
Scotland	http://www.isdscotland.org/Health-Topics/Cancer/Cancer-Statistics/
Sweden	http://www-dep.iarc.fr/NORDCAN/
Colour scheme
Red: Highest incidence, yellow: middle incidence, green: lowest incidence
